# Supplementary material for: Proton-Conducting Polymer-Coated Carbon Nanofiber Mats for Pt-Anodes of High-Temperature Polymer-Electrolyte Membrane Fuel Cell
Source: Membranes (Basel). 2023 Apr 29;13(5):479. doi: 10.3390/membranes13050479 (PMC10224481; doi:10.3390/membranes13050479)
Supplement: Supplementary file 1 [file membranes-13-00479-s001.zip]

Archive with 1 entries (1 files):
- membranes-2346411-supplementary.pdf
